# Supplementary material for: YAP1 activation by human papillomavirus E7 promotes basal cell identity in squamous epithelia
Source: eLife. 2022 Feb 16;11:e75466. doi: 10.7554/eLife.75466 (PMC8959598; doi:10.7554/eLife.75466)
Supplement: Figure 4—figure supplement 1—source data 1. — Original uncropped images from PTPN14, involucrin, V5, and actin Western blots presented in Figure 4—figure supplement 1A are included as individual image files (cropped to individual gels and uncropped versions) and as a compiled summary document. [file elife-75466-fig4-figsupp1-data1.zip]

Archive with 11 entries (9 files):
- Figure 4--FS1A/cropped to individual gels/
- Figure 4--FS1A/cropped to individual gels/Figure 4--FS1A Actin.jpg
- Figure 4--FS1A/cropped to individual gels/Figure 4--FS1A IVL.jpg
- Figure 4--FS1A/cropped to individual gels/Figure 4--FS1A PTPN14.jpg
- Figure 4--FS1A/cropped to individual gels/Figure 4--FS1A V5.jpg
- Figure 4--FS1A/Figure 4--FS1A.pdf
- Figure 4--FS1A/uncropped/
- Figure 4--FS1A/uncropped/Figure 4--FS1A PTPN14 and IVL (Exposure for IVL).jpg
- Figure 4--FS1A/uncropped/Figure 4--FS1A PTPN14 and IVL (Exposure for PTPN14).jpg
- Figure 4--FS1A/uncropped/Figure 4--FS1A V5 and Actin (Exposure for Actin).jpg
- Figure 4--FS1A/uncropped/Figure 4--FS1A V5 and Actin (Exposure for V5).jpg
